# Supplementary material for: Investigating Coenzyme Function of Thiamine Triphosphate Using Its Novel Hydrolysis-Resistant Analog and Transketolase
Source: Biomolecules. 2026 Feb 14;16(2):304. doi: 10.3390/biom16020304 (PMC12937740; doi:10.3390/biom16020304)
Supplement: Supplementary file 1 [file biomolecules-16-00304-s001.zip]

Archive with 1 entries (1 files):
- biomolecules-4099025-supplementary.pdf
